# Supplementary material for: Isolation, Structural Characterization, and Hypoglycemic Activities In Vitro of Polysaccharides from Pleurotus eryngii
Source: Molecules. 2022 Oct 21;27(20):7140. doi: 10.3390/molecules27207140 (PMC9609144; doi:10.3390/molecules27207140)
Supplement: Supplementary file 1 [file molecules-27-07140-s001.zip]

Archive with 1 entries (1 files):
- molecules-1959126-supplementary.pdf
